# Supplementary material for: Allied Health Professions Accreditation Standards for Work Integrated Learning: A Document Analysis
Source: Int J Environ Res Public Health. 2023 Jul 31;20(15):6478. doi: 10.3390/ijerph20156478 (PMC10418477; doi:10.3390/ijerph20156478)
Supplement: Supplementary file 1 [file ijerph-20-06478-s001.zip]

Archive with 1 entries (1 files):
- ijerph-2453814-supplementary.pdf
